# Supplementary material for: Full-Length Transcriptome Analysis Provides New Insights Into the Diversity of Immune-Related Genes in Portunus trituberculatus
Source: Front Immunol. 2022 Apr 7;13:843347. doi: 10.3389/fimmu.2022.843347 (PMC9021376; doi:10.3389/fimmu.2022.843347)
Supplement: Supplementary file 1 [file DataSheet_1.xlsx]

## Sheet: Sheet1
Species	Transcript number
Hyalella azteca	4612
Zootermopsis nevadensis	649
Portunus trituberculatus	506
Scylla paramamosain	473
Limulus polyphemus	344
Daphnia magna	332
Eriocheir sinensis	276
Litopenaeus vannamei	209
Daphnia pulex	196
Lingula anatina	185
Penaeus monodon	147
Clastoptera arizonana	131
Marsupenaeus japonicus	128
Crassostrea gigas	119
Branchiostoma belcheri	104
Cuerna arida	98
Callinectes sapidus	97
Procambarus clarkii	90
Orchesella cincta	90
Tribolium castaneum	88
Parasteatoda tepidariorum	86
Cephus cinctus	82
Stegodyphus mimosarum	81
Bemisia tabaci	77
Graphocephala atropunctata	71
Fenneropenaeus chinensis	65
Strongylocentrotus purpuratus	65
Homalodisca liturata	63
Macrobrachium nipponense	62
Cimex lectularius	60
Priapulus caudatus	57
Macrobrachium rosenbergii	56
Saccoglossus kowalevskii	55
Neodiprion lecontei	53
Cherax quadricarinatus	53
Pediculus humanus	52
Athalia rosae	51
Orussus abietinus	49
Aethina tumida	48
Ixodes scapularis	47
Nanorana parkeri	45
Capitella teleta	45
Branchiostoma floridae	45
Anoplophora glabripennis	43
Halyomorpha halys	43
Nasonia vitripennis	43
Aplysia californica	40
Diachasma alloeum	40
Amblyomma aureolatum	37
Biomphalaria glabrata	36
Fopius arisanus	36
Cancer pagurus	35
Habropoda laboriosa	34
Bombyx mori	34
Papilio xuthus	34
Homarus americanus	33
Agrilus planipennis	31
Lottia gigantea	31
Diaphorina citri	30
Scylla serrata	30
Exaiptasia pallida	30
Nyssomyia neivai	30
Culex tarsalis	29
Trichinella pseudospiralis	28
Aedes aegypti	28
Gecarcinus lateralis	26
Acropora digitifera	26
Neohelice granulata	25
Cancer borealis	25
Cyphomyrmex costatus	25
Microplitis demolitor	25
Salmo salar	24
Xenopus tropicalis	24
Cyprinus carpio	23
Nicrophorus vespilloides	23
Hipposideros armiger	22
Trichogramma pretiosum	20
Hydra vulgaris	20
Megachile rotundata	19
Octopus bimaculoides	19
Aedes albopictus	19
Nematostella vectensis	18
Coptotermes formosanus	18
Apis cerana	18
Amyelois transitella	18
Rhagoletis zephyria	17
Harpegnathos saltator	17
Amblyomma sculptum	17
Galendromus occidentalis	17
Dufourea novaeangliae	17
Dinoponera quadriceps	16
Scylla olivacea	16
Scleropages formosus	16
Polistes canadensis	16
Dendroctonus ponderosae	15
Ceratina calcarata	15
Plutella xylostella	15
Oryctes borbonicus	15
Anopheles sinensis	15
Polistes dominula	15
Pacifastacus leniusculus	14
Solenopsis invicta	14
Cerapachys biroi	14
Danaus plexippus	14
Copidosoma floridanum	13
Carlito syrichta	13
Latimeria chalumnae	13
Nephrops norvegicus	13
Papilio polytes	13
Melipona quadrifasciata	13
Lepisosteus oculatus	13
Camponotus floridanus	13
Cherax cainii	12
Cherax destructor	12
Drosophila busckii	12
Euphausia superba	12
Schistosoma mansoni	12
Operophtera brumata	12
Gallus gallus	12
Palaemon carinicauda	11
Danio rerio	11
Callorhinchus milii	11
Palaemon varians	11
Cyprinodon variegatus	11
Hippocampus comes	11
Atta cephalotes	11
Frankliniella occidentalis	11
Vollenhovia emeryi	10
Linepithema humile	10
Amblyomma variegatum	10
Ciona intestinalis	10
Anopheles gambiae	10
Atta colombica	10
Acyrthosiphon pisum	10
Anopheles darlingi	10
Tetranychus urticae	10
Pandalopsis japonica	9
Loxodonta africana	9
Halocaridina rubra	9
Chrysemys picta	9
Picoides pubescens	9
Bombus impatiens	9
Caligus rogercresseyi	9
Esox lucius	8
Sorex araneus	8
Cricetulus griseus	8
Monomorium pharaonis	8
Apis dorsata	8
Fenneropenaeus merguiensis	8
Riptortus pedestris	8
Panulirus argus	8
Papilio machaon	8
Ceratitis capitata	8
Musca domestica	8
Protobothrops mucrosquamatus	7
Carcinus maenas	7
Poecilia latipinna	7
Trachymyrmex septentrionalis	7
Clupea harengus	7
Gekko japonicus	7
Alligator sinensis	7
Fundulus heteroclitus	7
Larimichthys crocea	7
Diuraphis noxia	7
Chelonia mydas	7
Alligator mississippiensis	7
Helobdella robusta	7
Poecilia reticulata	6
Anolis carolinensis	6
Lucilia cuprina	6
Marmota marmota	6
Stomoxys calcitrans	6
Monodelphis domestica	6
Sarcophilus harrisii	6
Trachymyrmex zeteki	6
Drosophila bipectinata	6
Sinocyclocheilus anshuiensis	6
Apis mellifera	6
Coenobita clypeatus	6
Xenopus laevis	6
Pseudodiaptomus poplesia	6
Rhinopithecus roxellana	6
Columba livia	6
Haematobia irritans	6
Portunus pelagicus	6
Clunio marinus	6
Pygocentrus nattereri	6
Nilaparvata lugens	5
Eufriesea mexicana	5
Euperipatoides kanangrensis	5
Rimicaris exoculata	5
Oryzias latipes	5
Pectinophora gossypiella	5
Ramazzottius varieornatus	5
Crocodylus porosus	5
Ceratosolen solmsi	5
Colobus angolensis	5
Drosophila ficusphila	5
Eurydice pulchra	5
Drosophila willistoni	5
Trachymyrmex cornetzi	5
Sinocyclocheilus grahami	5
Lasius niger	5
Propithecus coquereli	4
Drosophila miranda	4
Ictalurus punctatus	4
Peromyscus maniculatus	4
Bactrocera cucurbitae	4
Oryctolagus cuniculus	4
Tetraodon nigroviridis	4
Apis florea	4
Trichuris suis	4
Acanthochelys spixii	4
Nomascus leucogenys	4
Austrofundulus limnaeus	4
Pogonomyrmex barbatus	4
Poecilia mexicana	4
Oreochromis niloticus	4
Amphimedon queenslandica	4
Stegastes partitus	4
Metacarcinus magister	4
Meleagris gallopavo	3
Procambarus fallax	3
Dasypus novemcinctus	3
Astacus astacus	3
Haplochromis burtoni	3
Homarus gammarus	3
Elephantulus edwardii	3
Canis lupus	3
Bombus terrestris	3
Macaca mulatta	3
Panulirus japonicus	3
Rattus norvegicus	3
Cavia porcellus	3
Macrophthalmus japonicus	3
Wasmannia auropunctata	3
Heterocephalus glaber	3
Nothobranchius furzeri	3
Amphibalanus amphitrite	3
Drosophila takahashii	3
Drosophila eugracilis	3
Locusta migratoria	3
Drosophila arizonae	3
Eurypyga helias	3
Apaloderma vittatum	3
Drosophila navojoa	3
Trichoplax adhaerens	3
Trichinella zimbabwensis	3
Trichuris trichiura	3
Takifugu rubripes	3
Acromyrmex echinatior	3
Poecilia formosa	3
Culex quinquefasciatus	3
Microcebus murinus	3
Sinocyclocheilus rhinocerous	3
Manis javanica	3
Callithrix jacchus	2
Cuculus canorus	2
Pontastacus leptodactylus	2
Aquila chrysaetos	2
Echinops telfairi	2
Lepeophtheirus salmonis	2
Pseudopodoces humilis	2
Acanthisitta chloris	2
Lates calcarifer	2
Cynoglossus semilaevis	2
Otolemur garnettii	2
Gryllus rubens	2
Cebus capucinus	2
Cercocebus atys	2
Drosophila melanogaster	2
Periplaneta americana	2
Dipodomys ordii	2
Bactrocera dorsalis	2
Euselasia chrysippe	2
Nipponia nippon	2
Chinchilla lanigera	2
Panulirus interruptus	2
Chlorocebus sabaeus	2
Pantala flavescens	2
Orycteropus afer	2
Haliaeetus leucocephalus	2
Echinococcus multilocularis	2
Calidris pugnax	2
Clonorchis sinensis	2
Pteropus alecto	2
Mus musculus	2
Drosophila virilis	2
Caenorhabditis remanei	2
Struthio camelus	2
Drosophila mojavensis	2
Artemia sinica	2
Maylandia zebra	2
Camelus ferus	2
Oncorhynchus mykiss	2
Bos mutus	2
Pelodiscus sinensis	2
Zonotrichia albicollis	2
Astyanax mexicanus	2
Myotis lucifugus	2
Tauraco erythrolophus	2
Corvus brachyrhynchos	2
Calypte anna	2
Paralichthys olivaceus	2
Nannospalax galili	2
Drosophila ananassae	2
Opisthocomus hoazin	2
Chaetura pelagica	2
Drosophila yakuba	2
Thamnophis sirtalis	2
Chrysochloris asiatica	2
Saimiri sciureus	1
Mythimna sp.	1
Drosophila pseudoobscura	1
Trichinella nativa	1
Ornithodoros brasiliensis	1
Chlamydotis macqueenii	1
Bactrocera latifrons	1
Equus przewalskii	1
Coturnix japonica	1
Acinonyx jubatus	1
Equus caballus	1
Paracyclopina nana	1
Melopsittacus undulatus	1
Xenopsylla cheopis	1
Arenicola marina	1
Belgica antarctica	1
Galeopterus variegatus	1
Neocaridina denticulata	1
Falco peregrinus	1
Triatoma infestans	1
Fukomys damarensis	1
Echinococcus granulosus	1
Portunus sanguinolentus	1
Loa loa	1
Portunus segnis	1
Caprimulgus carolinensis	1
Caenorhabditis briggsae	1
Charybdis japonica	1
Ancylostoma ceylanicum	1
Pan troglodytes	1
Haemonchus contortus	1
Ochotona princeps	1
Drosophila grimshawi	1
Uca pugilator	1
Prionchulus punctatus	1
Gorilla gorilla	1
Oratosquilla oratoria	1
Argopecten irradians	1
Paralithodes camtschaticus	1
Mesocricetus auratus	1
Liposcelis entomophila	1
Corvus cornix	1
Octodon degus	1
Lipotes vexillifer	1
Thermobia domestica	1
Acartia pacifica	1
Chironomus tentans	1
Phreagena okutanii	1
Myotis davidii	1
Lymantria dispar	1
Tupaia chinensis	1
Gecarcoidea natalis	1
Saimiri boliviensis	1
Notothenia coriiceps	1
Blattella germanica	1
Ornithorhynchus anatinus	1
Balaenoptera acutorostrata	1
Colobus guereza	1
Ailuropoda melanoleuca	1
Python bivittatus	1
Placozoa sp.	1
Drosophila rhopaloa	1
Erimacrus isenbeckii	1
Sarcoptes scabiei	1
Mandrillus leucophaeus	1
Equus asinus	1
Lepidothrix coronata	1
Tinamus guttatus	1
Miniopterus natalensis	1
Erinaceus europaeus	1
Xiphophorus maculatus	1
Vicugna pacos	1
Diploptera punctata	1
Brugia malayi	1
Scolopendra subspinipes	1
Colius striatus	1
Antheraea yamamai	1
Manacus vitellinus	1
Rhinolophus sinicus	1
Bos taurus	1
Hymenolepis microstoma	1
Trichechus manatus	1
Camelus bactrianus	1
Schistosoma haematobium	1
Anas platyrhynchos	1
Kiefferulus sp.	1
Paracalanus parvus	1
Amazona aestiva	1
Gryllus veletis	1
Gavialis gangeticus	1
Panulirus longipes	1
Platynereis dumerilii	1
Kryptolebias marmoratus	1
Oniscus asellus	1
Panthera tigris	1
Sipunculus nudus	1
Drosophila simulans	1
Leptonychotes weddellii	1
Capra hircus	1
Drosophila kikkawai	1
Laodelphax striatella	1
Strongyloides ratti	1
Sturnus vulgaris	1
Adelphocoris fasciaticollis	1
Phalacrocorax carbo	1
Podiceps cristatus	1
Charadrius vociferus	1
Pantholops hodgsonii	1
Serinus canaria	1
Oesophagostomum dentatum	1
Centropages dorsispinatus	1
Dugesia japonica	1
