# Supplementary material for: Full-Length Transcriptome Analysis Provides New Insights Into the Diversity of Immune-Related Genes in Portunus trituberculatus
Source: Front Immunol. 2022 Apr 7;13:843347. doi: 10.3389/fimmu.2022.843347 (PMC9021376; doi:10.3389/fimmu.2022.843347)
Supplement: Supplementary file 2 [file DataSheet_2.xlsx]

## Sheet: Sheet1
GO term (Level1)	GO term (Level2)	Transcript number
Biological Process	regulation of biological process	1679
Biological Process	growth	17
Biological Process	multicellular organismal process	155
Biological Process	multi-organism process	248
Biological Process	cell killing	4
Biological Process	biological adhesion	99
Biological Process	signaling	793
Biological Process	locomotion	112
Biological Process	negative regulation of biological process	90
Biological Process	response to stimulus	1093
Biological Process	metabolic process	4506
Biological Process	positive regulation of biological process	125
Biological Process	cellular component organization or biogenesis	811
Biological Process	localization	1539
Biological Process	reproductive process	98
Biological Process	biological regulation	1782
Biological Process	developmental process	149
Biological Process	reproduction	98
Biological Process	rhythmic process	5
Biological Process	biological phase	2
Biological Process	immune system process	43
Biological Process	single-organism process	3678
Biological Process	cellular process	4907
Molecular Function	antioxidant activity	29
Molecular Function	transcription factor activity, protein binding	116
Molecular Function	nucleic acid binding transcription factor activity	300
Molecular Function	transporter activity	680
Molecular Function	molecular function regulator	302
Molecular Function	structural molecule activity	260
Molecular Function	molecular transducer activity	276
Molecular Function	binding	6075
Molecular Function	catalytic activity	4173
Cellular Component	cell part	2344
Cellular Component	macromolecular complex	1346
Cellular Component	virion	180
Cellular Component	extracellular matrix	53
Cellular Component	cell	2344
Cellular Component	other organism	22
Cellular Component	organelle part	960
Cellular Component	extracellular region part	118
Cellular Component	other organism part	22
Cellular Component	extracellular region	119
Cellular Component	organelle	1739
Cellular Component	membrane-enclosed lumen	351
Cellular Component	virion part	180
Cellular Component	cell junction	78
Cellular Component	membrane	1566
Cellular Component	membrane part	1490
