# Supplementary material for: Full-Length Transcriptome Analysis Provides New Insights Into the Diversity of Immune-Related Genes in Portunus trituberculatus
Source: Front Immunol. 2022 Apr 7;13:843347. doi: 10.3389/fimmu.2022.843347 (PMC9021376; doi:10.3389/fimmu.2022.843347)
Supplement: Supplementary file 3 [file DataSheet_3.xlsx]

## Sheet: Sheet1
Functional class	Class description	Transcript number
A	RNA processing and modification	543
B	Chromatin structure and dynamics	128
C	Energy production and conversion	511
D	Cell cycle control, cell division, chromosome partitioning	269
E	Amino acid transport and metabolism	498
F	Nucleotide transport and metabolism	102
G	Carbohydrate transport and metabolism	380
H	Coenzyme transport and metabolism	106
I	Lipid transport and metabolism	361
J	Translation, ribosomal structure and biogenesis	579
K	Transcription	590
L	Replication, recombination and repair	164
M	Cell wall/membrane/envelope biogenesis	108
N	Cell motility	27
O	Posttranslational modification, protein turnover, chaperones	1031
P	Inorganic ion transport and metabolism	271
Q	Secondary metabolites biosynthesis, transport and catabolism	175
R	General function prediction only	1837
S	Function unknown	714
T	Signal transduction mechanisms	1368
U	Intracellular trafficking, secretion, and vesicular transport	654
V	Defense mechanisms	122
W	Extracellular structures	111
Y	Nuclear structure	40
Z	Cytoskeleton	545
