# Supplementary material for: Full-Length Transcriptome Analysis Provides New Insights Into the Diversity of Immune-Related Genes in Portunus trituberculatus
Source: Front Immunol. 2022 Apr 7;13:843347. doi: 10.3389/fimmu.2022.843347 (PMC9021376; doi:10.3389/fimmu.2022.843347)
Supplement: Supplementary file 4 [file DataSheet_4.xlsx]

## Sheet: Sheet1
Pathways	Transcript number
Metabolism; Carbohydrate metabolism; Glycolysis / Gluconeogenesis	160
Metabolism; Carbohydrate metabolism; Citrate cycle (TCA cycle)	116
Metabolism; Carbohydrate metabolism; Pentose phosphate pathway	56
Metabolism; Carbohydrate metabolism; Pentose and glucuronate interconversions	19
Metabolism; Carbohydrate metabolism; Fructose and mannose metabolism	48
Metabolism; Carbohydrate metabolism; Galactose metabolism	44
Metabolism; Carbohydrate metabolism; Ascorbate and aldarate metabolism	23
Metabolism; Lipid metabolism; Fatty acid biosynthesis	11
Metabolism; Lipid metabolism; Fatty acid elongation	24
Metabolism; Lipid metabolism; Fatty acid degradation	69
Metabolism; Lipid metabolism; Synthesis and degradation of ketone bodies	9
Metabolism; Lipid metabolism; Steroid biosynthesis	5
Metabolism; Lipid metabolism; Primary bile acid biosynthesis	2
Metabolism; Metabolism of cofactors and vitamins; Ubiquinone and other terpenoid-quinone biosynthesis	16
Metabolism; Lipid metabolism; Steroid hormone biosynthesis	14
Metabolism; Energy metabolism; Oxidative phosphorylation	206
Metabolism; Amino acid metabolism; Arginine biosynthesis	22
Metabolism; Nucleotide metabolism; Purine metabolism	132
Metabolism; Biosynthesis of other secondary metabolites; Caffeine metabolism	1
Metabolism; Nucleotide metabolism; Pyrimidine metabolism	81
Metabolism; Amino acid metabolism; Alanine, aspartate and glutamate metabolism	32
Metabolism; Amino acid metabolism; Glycine, serine and threonine metabolism	45
Metabolism; Biosynthesis of other secondary metabolites; Monobactam biosynthesis	1
Metabolism; Amino acid metabolism; Cysteine and methionine metabolism	80
Metabolism; Amino acid metabolism; Valine, leucine and isoleucine degradation	66
Metabolism; Metabolism of terpenoids and polyketides; Geraniol degradation	4
Metabolism; Amino acid metabolism; Valine, leucine and isoleucine biosynthesis	6
Metabolism; Amino acid metabolism; Lysine biosynthesis	10
Metabolism; Amino acid metabolism; Lysine degradation	75
Metabolism; Biosynthesis of other secondary metabolites; Penicillin and cephalosporin biosynthesis	1
Metabolism; Amino acid metabolism; Arginine and proline metabolism	67
Metabolism; Amino acid metabolism; Histidine metabolism	19
Metabolism; Amino acid metabolism; Tyrosine metabolism	30
Metabolism; Amino acid metabolism; Phenylalanine metabolism	22
Metabolism; Xenobiotics biodegradation and metabolism; Benzoate degradation	7
Metabolism; Amino acid metabolism; Tryptophan metabolism	54
Metabolism; Amino acid metabolism; Phenylalanine, tyrosine and tryptophan biosynthesis	13
Metabolism; Biosynthesis of other secondary metabolites; Novobiocin biosynthesis	3
Metabolism; Metabolism of other amino acids; beta-Alanine metabolism	43
Metabolism; Metabolism of other amino acids; Taurine and hypotaurine metabolism	10
Metabolism; Metabolism of other amino acids; Phosphonate and phosphinate metabolism	7
Metabolism; Metabolism of other amino acids; Selenocompound metabolism	15
Metabolism; Metabolism of other amino acids; Cyanoamino acid metabolism	9
Metabolism; Metabolism of other amino acids; D-Glutamine and D-glutamate metabolism	6
Metabolism; Metabolism of other amino acids; D-Arginine and D-ornithine metabolism	1
Metabolism; Metabolism of other amino acids; Glutathione metabolism	82
Metabolism; Carbohydrate metabolism; Starch and sucrose metabolism	52
Metabolism; Glycan biosynthesis and metabolism; N-Glycan biosynthesis	56
Metabolism; Glycan biosynthesis and metabolism; Other glycan degradation	29
Metabolism; Glycan biosynthesis and metabolism; Mucin type O-glycan biosynthesis	15
Metabolism; Glycan biosynthesis and metabolism; Various types of N-glycan biosynthesis	63
Metabolism; Glycan biosynthesis and metabolism; Other types of O-glycan biosynthesis	15
Metabolism; Glycan biosynthesis and metabolism; Mannose type O-glycan biosynthesis	11
Metabolism; Carbohydrate metabolism; Amino sugar and nucleotide sugar metabolism	98
Metabolism; Biosynthesis of other secondary metabolites; Streptomycin biosynthesis	12
Metabolism; Biosynthesis of other secondary metabolites; Neomycin, kanamycin and gentamicin biosynthesis	8
Metabolism; Glycan biosynthesis and metabolism; Glycosaminoglycan degradation	23
Metabolism; Glycan biosynthesis and metabolism; Glycosaminoglycan biosynthesis - chondroitin sulfate / dermatan sulfate	6
Metabolism; Glycan biosynthesis and metabolism; Glycosaminoglycan biosynthesis - heparan sulfate / heparin	6
Metabolism; Lipid metabolism; Glycerolipid metabolism	55
Metabolism; Carbohydrate metabolism; Inositol phosphate metabolism	57
Metabolism; Glycan biosynthesis and metabolism; Glycosylphosphatidylinositol (GPI)-anchor biosynthesis	23
Metabolism; Lipid metabolism; Glycerophospholipid metabolism	87
Metabolism; Lipid metabolism; Ether lipid metabolism	34
Metabolism; Lipid metabolism; Arachidonic acid metabolism	57
Metabolism; Lipid metabolism; Linoleic acid metabolism	26
Metabolism; Lipid metabolism; alpha-Linolenic acid metabolism	12
Metabolism; Lipid metabolism; Sphingolipid metabolism	49
Metabolism; Glycan biosynthesis and metabolism; Glycosphingolipid biosynthesis - lacto and neolacto series	1
Metabolism; Glycan biosynthesis and metabolism; Glycosphingolipid biosynthesis - globo and isoglobo series	17
Metabolism; Glycan biosynthesis and metabolism; Glycosphingolipid biosynthesis - ganglio series	16
Metabolism; Carbohydrate metabolism; Pyruvate metabolism	126
Metabolism; Xenobiotics biodegradation and metabolism; Chloroalkane and chloroalkene degradation	23
Metabolism; Xenobiotics biodegradation and metabolism; Naphthalene degradation	8
Metabolism; Xenobiotics biodegradation and metabolism; Aminobenzoate degradation	12
Metabolism; Carbohydrate metabolism; Glyoxylate and dicarboxylate metabolism	46
Metabolism; Carbohydrate metabolism; Propanoate metabolism	51
Metabolism; Xenobiotics biodegradation and metabolism; Styrene degradation	4
Metabolism; Carbohydrate metabolism; Butanoate metabolism	21
Metabolism; Metabolism of cofactors and vitamins; One carbon pool by folate	14
Metabolism; Energy metabolism; Methane metabolism	43
Metabolism; Energy metabolism; Carbon fixation in photosynthetic organisms	63
Metabolism; Energy metabolism; Carbon fixation pathways in prokaryotes	21
Metabolism; Metabolism of cofactors and vitamins; Thiamine metabolism	11
Metabolism; Metabolism of cofactors and vitamins; Riboflavin metabolism	12
Metabolism; Metabolism of cofactors and vitamins; Vitamin B6 metabolism	2
Metabolism; Metabolism of cofactors and vitamins; Nicotinate and nicotinamide metabolism	29
Metabolism; Metabolism of cofactors and vitamins; Pantothenate and CoA biosynthesis	20
Metabolism; Metabolism of cofactors and vitamins; Biotin metabolism	2
Metabolism; Metabolism of cofactors and vitamins; Lipoic acid metabolism	4
Metabolism; Metabolism of cofactors and vitamins; Folate biosynthesis	18
Metabolism; Metabolism of cofactors and vitamins; Retinol metabolism	35
Metabolism; Metabolism of cofactors and vitamins; Porphyrin and chlorophyll metabolism	25
Metabolism; Metabolism of terpenoids and polyketides; Terpenoid backbone biosynthesis	28
Metabolism; Biosynthesis of other secondary metabolites; Indole alkaloid biosynthesis	2
Metabolism; Metabolism of terpenoids and polyketides; Limonene and pinene degradation	12
Metabolism; Energy metabolism; Nitrogen metabolism	26
Metabolism; Energy metabolism; Sulfur metabolism	21
Metabolism; Xenobiotics biodegradation and metabolism; Caprolactam degradation	11
Metabolism; Biosynthesis of other secondary metabolites; Phenylpropanoid biosynthesis	1
Metabolism; Biosynthesis of other secondary metabolites; Flavone and flavonol biosynthesis	2
Metabolism; Biosynthesis of other secondary metabolites; Isoquinoline alkaloid biosynthesis	11
Metabolism; Biosynthesis of other secondary metabolites; Tropane, piperidine and pyridine alkaloid biosynthesis	9
Metabolism; Biosynthesis of other secondary metabolites; Betalain biosynthesis	2
Genetic Information Processing; Translation; Aminoacyl-tRNA biosynthesis	52
Metabolism; Xenobiotics biodegradation and metabolism; Metabolism of xenobiotics by cytochrome P450	37
Metabolism; Metabolism of terpenoids and polyketides; Insect hormone biosynthesis	18
Metabolism; Xenobiotics biodegradation and metabolism; Drug metabolism - cytochrome P450	35
Metabolism; Xenobiotics biodegradation and metabolism; Drug metabolism - other enzymes	22
Metabolism; Lipid metabolism; Biosynthesis of unsaturated fatty acids	16
Metabolism; Metabolism of terpenoids and polyketides; Biosynthesis of ansamycins	9
Metabolism; Global and overview maps; Carbon metabolism	217
Metabolism; Global and overview maps; 2-Oxocarboxylic acid metabolism	35
Metabolism; Global and overview maps; Fatty acid metabolism	54
Metabolism; Global and overview maps; Degradation of aromatic compounds	11
Metabolism; Global and overview maps; Biosynthesis of amino acids	129
Human Diseases; Drug resistance: Antineoplastic; EGFR tyrosine kinase inhibitor resistance	63
Human Diseases; Drug resistance: Antineoplastic; Endocrine resistance	71
Human Diseases; Drug resistance: Antineoplastic; Antifolate resistance	32
Human Diseases; Drug resistance: Antineoplastic; Platinum drug resistance	71
Environmental Information Processing; Membrane transport; ABC transporters	18
Environmental Information Processing; Signal transduction; Two-component system	24
Cellular Processes; Cellular community - prokaryotes; Quorum sensing	8
Cellular Processes; Cellular community - prokaryotes; Biofilm formation - Escherichia coli	3
Genetic Information Processing; Translation; Ribosome biogenesis in eukaryotes	92
Genetic Information Processing; Translation; Ribosome	214
Genetic Information Processing; Translation; RNA transport	228
Genetic Information Processing; Translation; mRNA surveillance pathway	121
Genetic Information Processing; Folding, sorting and degradation; RNA degradation	108
Genetic Information Processing; Transcription; RNA polymerase	23
Genetic Information Processing; Transcription; Basal transcription factors	44
Genetic Information Processing; Replication and repair; DNA replication	32
Genetic Information Processing; Transcription; Spliceosome	245
Genetic Information Processing; Folding, sorting and degradation; Proteasome	64
Genetic Information Processing; Folding, sorting and degradation; Protein export	35
Environmental Information Processing; Membrane transport; Bacterial secretion system	2
Organismal Systems; Endocrine system; PPAR signaling pathway	88
Genetic Information Processing; Replication and repair; Base excision repair	20
Genetic Information Processing; Replication and repair; Nucleotide excision repair	29
Genetic Information Processing; Replication and repair; Mismatch repair	18
Genetic Information Processing; Replication and repair; Homologous recombination	19
Genetic Information Processing; Replication and repair; Non-homologous end-joining	11
Genetic Information Processing; Replication and repair; Fanconi anemia pathway	19
Environmental Information Processing; Signal transduction; MAPK signaling pathway	196
Environmental Information Processing; Signal transduction; MAPK signaling pathway - yeast	52
Environmental Information Processing; Signal transduction; ErbB signaling pathway	66
Environmental Information Processing; Signal transduction; MAPK signaling pathway - fly	168
Environmental Information Processing; Signal transduction; Ras signaling pathway	209
Environmental Information Processing; Signal transduction; Rap1 signaling pathway	231
Environmental Information Processing; Signal transduction; MAPK signaling pathway - plant	32
Environmental Information Processing; Signal transduction; Calcium signaling pathway	105
Environmental Information Processing; Signal transduction; cGMP-PKG signaling pathway	156
Environmental Information Processing; Signal transduction; cAMP signaling pathway	207
Environmental Information Processing; Signaling molecules and interaction; Cytokine-cytokine receptor interaction	17
Organismal Systems; Immune system; Chemokine signaling pathway	156
Environmental Information Processing; Signal transduction; NF-kappa B signaling pathway	55
Environmental Information Processing; Signal transduction; HIF-1 signaling pathway	112
Environmental Information Processing; Signal transduction; FoxO signaling pathway	152
Environmental Information Processing; Signal transduction; Phosphatidylinositol signaling system	83
Environmental Information Processing; Signal transduction; Sphingolipid signaling pathway	150
Environmental Information Processing; Signal transduction; Phospholipase D signaling pathway	112
Environmental Information Processing; Signaling molecules and interaction; Neuroactive ligand-receptor interaction	18
Cellular Processes; Cell growth and death; Cell cycle	104
Cellular Processes; Cell growth and death; Cell cycle - yeast	63
Cellular Processes; Cell growth and death; Cell cycle - Caulobacter	4
Cellular Processes; Cell growth and death; Meiosis - yeast	61
Cellular Processes; Cell growth and death; Oocyte meiosis	138
Cellular Processes; Cell growth and death; p53 signaling pathway	37
Genetic Information Processing; Folding, sorting and degradation; Ubiquitin mediated proteolysis	117
Genetic Information Processing; Folding, sorting and degradation; Sulfur relay system	5
Genetic Information Processing; Folding, sorting and degradation; SNARE interactions in vesicular transport	40
Cellular Processes; Transport and catabolism; Autophagy - yeast	75
Cellular Processes; Transport and catabolism; Mitophagy - yeast	29
Cellular Processes; Transport and catabolism; Autophagy - animal	121
Genetic Information Processing; Folding, sorting and degradation; Protein processing in endoplasmic reticulum	205
Cellular Processes; Transport and catabolism; Lysosome	181
Cellular Processes; Transport and catabolism; Endocytosis	274
Cellular Processes; Transport and catabolism; Phagosome	220
Cellular Processes; Transport and catabolism; Peroxisome	110
Environmental Information Processing; Signal transduction; mTOR signaling pathway	128
Environmental Information Processing; Signal transduction; PI3K-Akt signaling pathway	320
Environmental Information Processing; Signal transduction; AMPK signaling pathway	169
Cellular Processes; Cell growth and death; Apoptosis	174
Organismal Systems; Aging; Longevity regulating pathway	84
Organismal Systems; Aging; Longevity regulating pathway - worm	101
Organismal Systems; Aging; Longevity regulating pathway - multiple species	84
Cellular Processes; Cell growth and death; Apoptosis - fly	98
Cellular Processes; Cell growth and death; Apoptosis - multiple species	29
Organismal Systems; Circulatory system; Cardiac muscle contraction	90
Organismal Systems; Circulatory system; Adrenergic signaling in cardiomyocytes	168
Organismal Systems; Circulatory system; Vascular smooth muscle contraction	98
Environmental Information Processing; Signal transduction; Wnt signaling pathway	105
Organismal Systems; Development; Dorso-ventral axis formation	56
Environmental Information Processing; Signal transduction; Notch signaling pathway	33
Environmental Information Processing; Signal transduction; Hedgehog signaling pathway	51
Environmental Information Processing; Signal transduction; Hedgehog signaling pathway - fly	43
Environmental Information Processing; Signal transduction; TGF-beta signaling pathway	60
Organismal Systems; Development; Axon guidance	145
Environmental Information Processing; Signal transduction; VEGF signaling pathway	74
Environmental Information Processing; Signal transduction; Apelin signaling pathway	116
Organismal Systems; Development; Osteoclast differentiation	93
Environmental Information Processing; Signal transduction; Hippo signaling pathway	138
Environmental Information Processing; Signal transduction; Hippo signaling pathway - fly	116
Environmental Information Processing; Signal transduction; Hippo signaling pathway -multiple species	27
Cellular Processes; Cellular community - eukaryotes; Focal adhesion	235
Environmental Information Processing; Signaling molecules and interaction; ECM-receptor interaction	57
Environmental Information Processing; Signaling molecules and interaction; Cell adhesion molecules (CAMs)	65
Cellular Processes; Cellular community - eukaryotes; Adherens junction	106
Cellular Processes; Cellular community - eukaryotes; Tight junction	260
Cellular Processes; Cellular community - eukaryotes; Gap junction	105
Cellular Processes; Cellular community - eukaryotes; Signaling pathways regulating pluripotency of stem cells	60
Organismal Systems; Immune system; Complement and coagulation cascades	14
Organismal Systems; Immune system; Platelet activation	174
Organismal Systems; Immune system; Antigen processing and presentation	41
Organismal Systems; Endocrine system; Renin-angiotensin system	15
Organismal Systems; Immune system; Toll-like receptor signaling pathway	84
Organismal Systems; Immune system; NOD-like receptor signaling pathway	92
Organismal Systems; Immune system; RIG-I-like receptor signaling pathway	33
Organismal Systems; Immune system; Cytosolic DNA-sensing pathway	31
Organismal Systems; Immune system; Toll and Imd signaling pathway	75
Organismal Systems; Environmental adaptation; Plant-pathogen interaction	32
Environmental Information Processing; Signal transduction; Jak-STAT signaling pathway	45
Organismal Systems; Immune system; Hematopoietic cell lineage	9
Organismal Systems; Immune system; Natural killer cell mediated cytotoxicity	66
Organismal Systems; Immune system; IL-17 signaling pathway	50
Organismal Systems; Immune system; Th1 and Th2 cell differentiation	48
Organismal Systems; Immune system; Th17 cell differentiation	55
Organismal Systems; Immune system; T cell receptor signaling pathway	95
Organismal Systems; Immune system; B cell receptor signaling pathway	79
Organismal Systems; Immune system; Fc epsilon RI signaling pathway	74
Organismal Systems; Immune system; Fc gamma R-mediated phagocytosis	123
Environmental Information Processing; Signal transduction; TNF signaling pathway	92
Organismal Systems; Immune system; Leukocyte transendothelial migration	143
Organismal Systems; Environmental adaptation; Circadian rhythm	26
Organismal Systems; Environmental adaptation; Circadian rhythm - fly	15
Organismal Systems; Environmental adaptation; Circadian rhythm - plant	8
Organismal Systems; Environmental adaptation; Circadian entrainment	93
Organismal Systems; Nervous system; Long-term potentiation	85
Organismal Systems; Nervous system; Synaptic vesicle cycle	74
Organismal Systems; Nervous system; Neurotrophin signaling pathway	174
Organismal Systems; Nervous system; Retrograde endocannabinoid signaling	60
Organismal Systems; Nervous system; Glutamatergic synapse	78
Organismal Systems; Nervous system; Cholinergic synapse	80
Organismal Systems; Nervous system; Serotonergic synapse	85
Organismal Systems; Nervous system; GABAergic synapse	49
Organismal Systems; Nervous system; Dopaminergic synapse	126
Organismal Systems; Nervous system; Long-term depression	54
Organismal Systems; Sensory system; Olfactory transduction	59
Organismal Systems; Sensory system; Taste transduction	13
Organismal Systems; Sensory system; Phototransduction	33
Organismal Systems; Sensory system; Phototransduction - fly	60
Organismal Systems; Sensory system; Inflammatory mediator regulation of TRP channels	92
Cellular Processes; Cell motility; Regulation of actin cytoskeleton	248
Organismal Systems; Endocrine system; Insulin signaling pathway	229
Organismal Systems; Endocrine system; Insulin secretion	87
Organismal Systems; Endocrine system; GnRH signaling pathway	107
Organismal Systems; Endocrine system; Ovarian steroidogenesis	35
Organismal Systems; Endocrine system; Progesterone-mediated oocyte maturation	67
Organismal Systems; Endocrine system; Estrogen signaling pathway	114
Organismal Systems; Endocrine system; Melanogenesis	87
Organismal Systems; Endocrine system; Prolactin signaling pathway	69
Organismal Systems; Endocrine system; Thyroid hormone synthesis	89
Organismal Systems; Endocrine system; Thyroid hormone signaling pathway	153
Organismal Systems; Endocrine system; Adipocytokine signaling pathway	124
Organismal Systems; Endocrine system; Oxytocin signaling pathway	151
Organismal Systems; Endocrine system; Glucagon signaling pathway	187
Organismal Systems; Endocrine system; Regulation of lipolysis in adipocytes	33
Organismal Systems; Endocrine system; Renin secretion	53
Organismal Systems; Endocrine system; Aldosterone synthesis and secretion	65
Human Diseases; Endocrine and metabolic diseases; Type II diabetes mellitus	40
Human Diseases; Endocrine and metabolic diseases; Insulin resistance	177
Human Diseases; Endocrine and metabolic diseases; Non-alcoholic fatty liver disease (NAFLD)	206
Human Diseases; Endocrine and metabolic diseases; AGE-RAGE signaling pathway in diabetic complications	87
Human Diseases; Endocrine and metabolic diseases; Type I diabetes mellitus	6
Organismal Systems; Excretory system; Aldosterone-regulated sodium reabsorption	61
Organismal Systems; Excretory system; Endocrine and other factor-regulated calcium reabsorption	73
Organismal Systems; Excretory system; Vasopressin-regulated water reabsorption	68
Organismal Systems; Excretory system; Proximal tubule bicarbonate reclamation	100
Organismal Systems; Excretory system; Collecting duct acid secretion	38
Organismal Systems; Digestive system; Salivary secretion	101
Organismal Systems; Digestive system; Gastric acid secretion	85
Organismal Systems; Digestive system; Pancreatic secretion	119
Organismal Systems; Digestive system; Carbohydrate digestion and absorption	74
Organismal Systems; Digestive system; Protein digestion and absorption	78
Organismal Systems; Digestive system; Fat digestion and absorption	15
Organismal Systems; Digestive system; Bile secretion	82
Organismal Systems; Digestive system; Vitamin digestion and absorption	7
Organismal Systems; Digestive system; Mineral absorption	76
Human Diseases; Neurodegenerative diseases; Alzheimer's disease	239
Human Diseases; Neurodegenerative diseases; Parkinson's disease	203
Human Diseases; Neurodegenerative diseases; Amyotrophic lateral sclerosis (ALS)	64
Human Diseases; Neurodegenerative diseases; Huntington's disease	248
Human Diseases; Neurodegenerative diseases; Prion diseases	62
Human Diseases; Substance dependence; Cocaine addiction	40
Human Diseases; Substance dependence; Amphetamine addiction	61
Human Diseases; Substance dependence; Morphine addiction	56
Human Diseases; Substance dependence; Nicotine addiction	1
Human Diseases; Substance dependence; Alcoholism	108
Human Diseases; Infectious diseases: Bacterial; Bacterial invasion of epithelial cells	182
Human Diseases; Infectious diseases: Bacterial; Vibrio cholerae infection	116
Human Diseases; Infectious diseases: Bacterial; Epithelial cell signaling in Helicobacter pylori infection	109
Human Diseases; Infectious diseases: Bacterial; Pathogenic Escherichia coli infection	186
Human Diseases; Infectious diseases: Bacterial; Shigellosis	179
Human Diseases; Infectious diseases: Bacterial; Salmonella infection	147
Human Diseases; Infectious diseases: Bacterial; Pertussis	115
Human Diseases; Infectious diseases: Bacterial; Legionellosis	94
Human Diseases; Infectious diseases: Parasitic; Leishmaniasis	86
Human Diseases; Infectious diseases: Parasitic; Chagas disease (American trypanosomiasis)	92
Human Diseases; Infectious diseases: Parasitic; African trypanosomiasis	7
Human Diseases; Infectious diseases: Parasitic; Malaria	9
Human Diseases; Infectious diseases: Parasitic; Toxoplasmosis	135
Human Diseases; Infectious diseases: Parasitic; Amoebiasis	68
Human Diseases; Infectious diseases: Bacterial; Staphylococcus aureus infection	2
Human Diseases; Infectious diseases: Bacterial; Tuberculosis	142
Human Diseases; Infectious diseases: Viral; Hepatitis C	82
Human Diseases; Infectious diseases: Viral; Hepatitis B	128
Human Diseases; Infectious diseases: Viral; Measles	78
Human Diseases; Infectious diseases: Viral; Influenza A	166
Human Diseases; Infectious diseases: Viral; HTLV-I infection	191
Human Diseases; Infectious diseases: Viral; Herpes simplex infection	144
Human Diseases; Infectious diseases: Viral; Epstein-Barr virus infection	201
Human Diseases; Cancers: Overview; Pathways in cancer	280
Human Diseases; Cancers: Overview; Transcriptional misregulation in cancer	93
Human Diseases; Cancers: Overview; Viral carcinogenesis	223
Human Diseases; Cancers: Overview; Chemical carcinogenesis	49
Human Diseases; Cancers: Overview; Proteoglycans in cancer	257
Human Diseases; Cancers: Overview; MicroRNAs in cancer	121
Human Diseases; Cancers: Specific types; Colorectal cancer	72
Human Diseases; Cancers: Specific types; Renal cell carcinoma	102
Human Diseases; Cancers: Specific types; Pancreatic cancer	81
Human Diseases; Cancers: Specific types; Endometrial cancer	57
Human Diseases; Cancers: Specific types; Glioma	76
Human Diseases; Cancers: Specific types; Prostate cancer	89
Human Diseases; Cancers: Specific types; Thyroid cancer	29
Human Diseases; Cancers: Specific types; Basal cell carcinoma	16
Human Diseases; Cancers: Specific types; Melanoma	41
Human Diseases; Cancers: Specific types; Bladder cancer	32
Human Diseases; Cancers: Specific types; Chronic myeloid leukemia	90
Human Diseases; Cancers: Specific types; Acute myeloid leukemia	56
Human Diseases; Cancers: Specific types; Small cell lung cancer	108
Human Diseases; Cancers: Specific types; Non-small cell lung cancer	52
Human Diseases; Cancers: Specific types; Breast cancer	77
Human Diseases; Cancers: Overview; Central carbon metabolism in cancer	75
Human Diseases; Cancers: Overview; Choline metabolism in cancer	101
Human Diseases; Immune diseases; Autoimmune thyroid disease	1
Human Diseases; Immune diseases; Inflammatory bowel disease (IBD)	15
Human Diseases; Immune diseases; Systemic lupus erythematosus	24
Human Diseases; Immune diseases; Rheumatoid arthritis	61
Human Diseases; Immune diseases; Primary immunodeficiency	6
Human Diseases; Cardiovascular diseases; Hypertrophic cardiomyopathy (HCM)	92
Human Diseases; Cardiovascular diseases; Arrhythmogenic right ventricular cardiomyopathy (ARVC)	68
Human Diseases; Cardiovascular diseases; Dilated cardiomyopathy	91
Human Diseases; Cardiovascular diseases; Viral myocarditis	65
Human Diseases; Cardiovascular diseases; Fluid shear stress and atherosclerosis	164
Others	12163
