# Supplementary material for: Full-Length Transcriptome Analysis Provides New Insights Into the Diversity of Immune-Related Genes in Portunus trituberculatus
Source: Front Immunol. 2022 Apr 7;13:843347. doi: 10.3389/fimmu.2022.843347 (PMC9021376; doi:10.3389/fimmu.2022.843347)
Supplement: Supplementary file 6 [file DataSheet_6.xlsx]

## Sheet: Sheet1
Identity (%) of the deduced aa sequences of C-type lectin (CTL) identified in this study and their orthologs registered in NCBI database
Sequences	CTL_1	CTL_2	CTL_3	CTL_4	CTL_5	CTL_6	CTL_7	CTL_8	CTL_9	CTL_10	CTL_11	CTL_12	CTL_13	CTL_14	CTL_15	CTL_16	CTL_17	CTL_18	CTL_19	CTL_20	CTL_21	CTL_22	CTL_23	CTL_24	CTL_25
CTL_1	ID	10.2	11.7	36.3	7.7	10.7	10.3	7.7	19.8	10	39.1	3.7	18	16.2	18	35.4	7.7	16.1	42.8	12.3	14.5	19	22.9	16.2	6.8
CTL_2	10.2	ID	11.3	10.6	12.5	10.9	8	9.8	11.3	11.9	10.2	5.2	11.5	9.1	10.3	11.6	12.5	11.2	10.6	12.2	10.4	8.4	9.4	8.5	8.3
CTL_3	11.7	11.3	ID	14.8	7	10.4	12.3	8.8	16.3	11.4	12.8	4	16.5	12.4	14.5	14.9	7	13.2	14.3	11.5	16	13.9	12.2	13.9	8.1
CTL_4	36.3	10.6	14.8	ID	9.4	12.3	8.7	8	18.7	10.3	36.5	4.8	18.4	17.5	20.2	33.5	9.4	17.1	90.9	12.3	16.1	18	21.7	14.8	7.1
CTL_5	7.7	12.5	7	9.4	ID	56.2	5.6	9.8	11.8	9.3	7.4	3	9.9	9.7	11	9.2	99.6	9.4	9.1	13.2	9.6	9.1	8.5	10.6	8.3
CTL_6	10.7	10.9	10.4	12.3	56.2	ID	9.1	6.9	15.6	8.6	10.3	2.8	13.5	13.6	14.1	12.8	56.5	14	12.3	19	13.5	12.3	11.4	14.9	6.7
CTL_7	10.3	8	12.3	8.7	5.6	9.1	ID	5.6	12.1	7.2	9.8	2.2	12.9	9.7	12	8.7	5.6	11.1	10.3	10.3	12.3	10.4	11.3	12.3	5.6
CTL_8	7.7	9.8	8.8	8	9.8	6.9	5.6	ID	10.6	76.4	9.9	5	9.7	9	11.2	9.9	9.8	10.5	8.3	7.6	7.3	8.6	9.9	9.1	11
CTL_9	19.8	11.3	16.3	18.7	11.8	15.6	12.1	10.6	ID	13.8	22.7	4.1	21.4	35.7	56	21	11.8	38.5	19.7	26.3	25.2	17.6	18.2	27.8	8.6
CTL_10	10	11.9	11.4	10.3	9.3	8.6	7.2	76.4	13.8	ID	12.7	6.3	12.6	11.7	14.6	12.7	9.3	13.6	10.7	9.7	9.4	11.1	12.7	11.8	9.3
CTL_11	39.1	10.2	12.8	36.5	7.4	10.3	9.8	9.9	22.7	12.7	ID	4.4	21.6	17.4	23.2	65.6	7.4	18.9	41.3	15.8	15.7	17.9	21.3	19.6	7.1
CTL_12	3.7	5.2	4	4.8	3	2.8	2.2	5	4.1	6.3	4.4	ID	2.9	3.3	4.4	5.2	3	3.3	5.6	4.1	5.2	2.6	5.2	3.3	4
CTL_13	18	11.5	16.5	18.4	9.9	13.5	12.9	9.7	21.4	12.6	21.6	2.9	ID	21.3	23.5	19.2	9.9	22.6	19.6	20.2	31.4	19.6	22.4	19.7	8.9
CTL_14	16.2	9.1	12.4	17.5	9.7	13.6	9.7	9	35.7	11.7	17.4	3.3	21.3	ID	36.9	21.3	9.7	85.2	17.2	21.8	23	14	17.3	26.2	6.3
CTL_15	18	10.3	14.5	20.2	11	14.1	12	11.2	56	14.6	23.2	4.4	23.5	36.9	ID	21	11	40.9	21.3	23.8	27.7	16.3	18.1	30.9	7.2
CTL_16	35.4	11.6	14.9	33.5	9.2	12.8	8.7	9.9	21	12.7	65.6	5.2	19.2	21.3	21	ID	9.2	21.6	38.9	13.8	17.5	19.1	23.1	19.6	6.8
CTL_17	7.7	12.5	7	9.4	99.6	56.5	5.6	9.8	11.8	9.3	7.4	3	9.9	9.7	11	9.2	ID	9.4	9.1	13.2	9.6	9.1	8.5	10.6	8.3
CTL_18	16.1	11.2	13.2	17.1	9.4	14	11.1	10.5	38.5	13.6	18.9	3.3	22.6	85.2	40.9	21.6	9.4	ID	17.6	23.5	24.3	13.9	17.3	28.7	7.4
CTL_19	42.8	10.6	14.3	90.9	9.1	12.3	10.3	8.3	19.7	10.7	41.3	5.6	19.6	17.2	21.3	38.9	9.1	17.6	ID	12.3	18.4	17.9	22.3	14.8	6.8
CTL_20	12.3	12.2	11.5	12.3	13.2	19	10.3	7.6	26.3	9.7	15.8	4.1	20.2	21.8	23.8	13.8	13.2	23.5	12.3	ID	19.1	17.1	14.6	21.2	6.5
CTL_21	14.5	10.4	16	16.1	9.6	13.5	12.3	7.3	25.2	9.4	15.7	5.2	31.4	23	27.7	17.5	9.6	24.3	18.4	19.1	ID	14.6	16.8	22.7	9.5
CTL_22	19	8.4	13.9	18	9.1	12.3	10.4	8.6	17.6	11.1	17.9	2.6	19.6	14	16.3	19.1	9.1	13.9	17.9	17.1	14.6	ID	30.7	18.3	7.1
CTL_23	22.9	9.4	12.2	21.7	8.5	11.4	11.3	9.9	18.2	12.7	21.3	5.2	22.4	17.3	18.1	23.1	8.5	17.3	22.3	14.6	16.8	30.7	ID	19.2	7.9
CTL_24	16.2	8.5	13.9	14.8	10.6	14.9	12.3	9.1	27.8	11.8	19.6	3.3	19.7	26.2	30.9	19.6	10.6	28.7	14.8	21.2	22.7	18.3	19.2	ID	6.6
CTL_25	6.8	8.3	8.1	7.1	8.3	6.7	5.6	11	8.6	9.3	7.1	4	8.9	6.3	7.2	6.8	8.3	7.4	6.8	6.5	9.5	7.1	7.9	6.6	ID
Identity (%) of the deduced aa sequences of galectin identified in this study and their orthologs registered in NCBI database
Sequences	galectin_1	galectin_2	Ptgalectin
galectin_1	ID	94.5	99
galectin_2	94.5	ID	93.6
Ptgalectin	99	0.936	ID
Identity (%) of the deduced aa sequences of Toll-like receptor (TLR) identified in this study and their orthologs registered in NCBI database
Sequences	TLR_1	TLR_2	TLR_3	TLR_4
TLR_1	ID	19.8	21.3	20.2
TLR_2	19.8	ID	93.4	94.2
TLR_3	21.3	93.4	ID	93.8
TLR_4	20.2	94.2	93.8	ID
Identity (%) of the deduced aa sequences of scavenger receptor B (SRB) identified in this study and their orthologs registered in NCBI database
Sequences	SRB_1	SRB_2	SRB_3
SRB_1	ID	27.1	21.1
SRB_2	27.1	ID	21.3
SRB_3	21.1	21.3	ID
Identity (%) of the deduced aa sequences of spatzle (Spz) identified in this study and their orthologs registered in NCBI database
Sequences	Spz_1	Spz_2	Spz_3	Spz_4	Spz_5	Spz_6	Spz_7	Spz_8
Spz_1	ID	87.4	89.3	85.3	88.8	72	29	11.5
Spz_2	87.4	ID	79.1	74.8	77.6	63.1	25.4	10.7
Spz_3	89.3	79.1	ID	76.2	79.3	64.3	25.9	10.8
Spz_4	85.3	74.8	76.2	ID	74.1	84.4	28	10.4
Spz_5	88.8	77.6	79.3	74.1	ID	81.1	30.5	10.3
Spz_6	72	63.1	64.3	84.4	81.1	ID	29.1	8.8
Spz_7	29	25.4	25.9	28	30.5	29.1	ID	9.6
Spz_8	11.5	10.7	10.8	10.4	10.3	8.8	9.6	ID
Identity (%) of the deduced aa sequences of heat shock protein 40 (HSP40) identified in this study and their orthologs registered in NCBI database
Sequences	HSP40_1	HSP40_2
HSP40_1	ID	27.2
HSP40_2	27.2	ID
Identity (%) of the deduced aa sequences of heat shock protein 60 (HSP60) identified in this study and their orthologs registered in NCBI database
Sequences	HSP60_1	HSP60_2
HSP60_1	ID	99.8
HSP60_2	99.8	ID
Identity (%) of the deduced aa sequences of heat shock protein 70 (HSP70) identified in this study and their orthologs registered in NCBI database
Sequences	HSP70_1	HSP70_2	HSP70_3	HSP70_4	HSP70_5	HSP70_6
HSP70_1	ID	43.9	45.1	42.5	42.5	44.1
HSP70_2	43.9	ID	58.5	89.5	97.5	95.2
HSP70_3	45.1	58.5	ID	56.7	56.6	59.4
HSP70_4	42.5	89.5	56.7	ID	87.1	85.8
HSP70_5	42.5	97.5	56.6	87.1	ID	92.7
HSP70_6	44.1	95.2	59.4	85.8	92.7	ID
Identity (%) of the deduced aa sequences of heat shock protein 90 (HSP90) identified in this study and their orthologs registered in NCBI database
Sequences	HSP90_1	HSP90_2
HSP90_1	ID	41.2
HSP90_2	41.2	ID
Identity (%) of the deduced aa sequences of antilipopolysaccharide factor (ALF) identified in this study and their orthologs registered in NCBI database
Sequences	ALF_1	ALF_2	ALF_3	ALF_4	ALF_5	ALF_6	ALF_7
ALF_1	ID	60.8	27.4	26.3	5.3	5.9	12.8
ALF_2	60.8	ID	20.6	19.8	4	4.3	9
ALF_3	27.4	20.6	ID	95.7	6.7	7.2	11.3
ALF_4	26.3	19.8	95.7	ID	5.6	6	11.3
ALF_5	5.3	4	6.7	5.6	ID	73.3	6.6
ALF_6	5.9	4.3	7.2	6	73.3	ID	9
ALF_7	12.8	9	11.3	11.3	6.6	9	ID
Identity (%) of the deduced aa sequences of hyastatin identified in this study and their orthologs registered in NCBI database
Sequences	hyastatin_1	hyastatin_2	hyastatin_3	hyastatin_4	hyastatin_5	hyastatin_6	hyastatin_7	hyastatin_8	hyastatin_9	hyastatin_10	hyastatin_11	hyastatin_12	hyastatin_13	hyastatin_14
hyastatin_1	ID	63.3	93.1	85.7	46.5	51.1	80.1	47.3	58	79.3	47.3	72.5	35.8	40.4
hyastatin_2	63.3	ID	68	55	57	59.4	52.7	33.5	60.3	74.7	53.2	73.8	26.4	49.5
hyastatin_3	93.1	68	ID	80	50	54.9	77.3	41.2	62.2	85.2	50.8	77.8	34.8	43.4
hyastatin_4	85.7	55	80	ID	45.7	51.4	73.2	44.2	52.8	68.5	42.8	62.8	30	35
hyastatin_5	46.5	57	50	45.7	ID	60.9	38.3	29.7	49.5	58.6	50.4	60.3	24.5	52.8
hyastatin_6	51.1	59.4	54.9	51.4	60.9	ID	43.1	35.8	51.8	60	47.2	60.9	24	43.6
hyastatin_7	80.1	52.7	77.3	73.2	38.3	43.1	ID	35.6	47.9	65.7	39.7	60.2	29.4	33.5
hyastatin_8	47.3	33.5	41.2	44.2	29.7	35.8	35.6	ID	26.7	38.1	25.9	37.4	29.7	25.1
hyastatin_9	58	60.3	62.2	52.8	49.5	51.8	47.9	26.7	ID	70	74.4	62.6	28.3	50.5
hyastatin_10	79.3	74.7	85.2	68.5	58.6	60	65.7	38.1	70	ID	57.9	91.3	26.3	50.9
hyastatin_11	47.3	53.2	50.8	42.8	50.4	47.2	39.7	25.9	74.4	57.9	ID	53.2	34.3	61.7
hyastatin_12	72.5	73.8	77.8	62.8	60.3	60.9	60.2	37.4	62.6	91.3	53.2	ID	25.7	52.4
hyastatin_13	35.8	26.4	34.8	30	24.5	24	29.4	29.7	28.3	26.3	34.3	25.7	ID	39.2
hyastatin_14	40.4	49.5	43.4	35	52.8	43.6	33.5	25.1	50.5	50.9	61.7	52.4	39.2	ID
Identity (%) of the deduced aa sequences of crustin identified in this study and their orthologs registered in NCBI database
Sequences	Crustin_1	Crustin_2	Crustin_3	Crustin_4	Crustin_5	Crustin_6	Crustin_7	Crustin_8	Crustin_9	Crustin_10	Crustin_11	Crustin_12
Crustin_1	ID	8.5	99	31.8	30.9	8.5	96.8	9	8.1	12.7	8.5	7.5
Crustin_2	8.5	ID	8.5	11.5	11.9	98.1	8.8	75.4	25.3	25.3	82.7	21.7
Crustin_3	99	8.5	ID	31.3	30.4	8.5	95.9	9	8.1	12.7	8.5	7.5
Crustin_4	31.8	11.5	31.3	ID	95.6	11	30.9	10.1	9.7	15.3	10.6	7.2
Crustin_5	30.9	11.9	30.4	95.6	ID	11.3	30	10.5	10	16	11.1	7.6
Crustin_6	8.5	98.1	8.5	11	11.3	ID	8.8	77.2	25.3	25.3	84.5	21.7
Crustin_7	96.8	8.8	95.9	30.9	30	8.8	ID	9.2	8.3	13.1	8.8	7.8
Crustin_8	9	75.4	9	10.1	10.5	77.2	9.2	ID	22.7	21.7	91.3	20.1
Crustin_9	8.1	25.3	8.1	9.7	10	25.3	8.3	22.7	ID	17.3	25	13.9
Crustin_10	12.7	25.3	12.7	15.3	16	25.3	13.1	21.7	17.3	ID	24.1	21.7
Crustin_11	8.5	82.7	8.5	10.6	11.1	84.5	8.8	91.3	25	24.1	ID	21.1
Crustin_12	7.5	21.7	7.5	7.2	7.6	21.7	7.8	20.1	13.9	21.7	21.1	ID
Identity (%) of the deduced aa sequences of prophenoloxidase activating factor (PPAF) identified in this study and their orthologs registered in NCBI database
Sequences	PPAF_1	PPAF_2	PPAF_3	PPAF_4	PPAF_5	PPAF_6	PPAF_7	PPAF_8	PPAF_9	PPAF_10	PPAF_11	PPAF_12	PPAF_13	PPAF_14	PPAF_15	PPAF_16	PPAF_17	PPAF_18	PPAF_19	PPAF_20	PPAF_21	PPAF_22	PPAF_23	PPAF_24
PPAF_1	ID	48.2	65.2	47.6	36.8	65.9	49	13.6	42.9	60	40.9	35.7	36.1	46.9	36.2	57	27.9	26.7	79.6	14.7	27.2	48.7	16.1	14.2
PPAF_2	48.2	ID	73.9	94.8	67.7	72.9	98.3	12	91.3	78.6	88.2	79.7	81	95.8	68.7	83.1	77.9	76.3	60.6	13.3	32.9	98.3	13.8	12.4
PPAF_3	65.2	73.9	ID	71.3	46.7	98.6	72.3	14.5	65.9	89.9	62.8	54.7	55.7	70.8	47.8	87.4	52.5	50.9	81.9	16.3	30.1	72.9	16.7	15.1
PPAF_4	47.6	94.8	71.3	ID	65.4	72.2	93.2	11.9	89.2	78	86.4	77.9	79.2	93.9	66.4	79.8	76	74.4	59.7	13.2	31.8	96.3	13.7	12.4
PPAF_5	36.8	67.7	46.7	65.4	ID	47.2	66.7	13.7	70.8	52.5	72.3	68.5	69.4	66.3	96.5	54.8	61.5	62.5	38.7	15.5	39.5	68.2	15.7	14.2
PPAF_6	65.9	72.9	98.6	72.2	47.2	ID	71.3	14.6	66.6	91	63.7	55.3	56.4	71.7	48.3	86.3	53	51.4	82.7	16.4	30.1	73.8	16.8	15.2
PPAF_7	49	98.3	72.3	93.2	66.7	71.3	ID	11.9	89.7	77	86.6	78.3	79.6	94.3	67.7	81.5	76.3	74.7	59	12.9	32.7	96.7	13.8	12.4
PPAF_8	13.6	12	14.5	11.9	13.7	14.6	11.9	ID	12.2	13.4	12.4	12.9	13.1	11.8	13.8	12.9	10.1	10.3	13.6	58.9	15.9	12	85.8	95.7
PPAF_9	42.9	91.3	65.9	89.2	70.8	66.6	89.7	12.2	ID	72.5	92.8	84	85.5	90.3	71.8	74.5	79.6	78.8	53.8	13.8	33.9	92.7	14.1	12.7
PPAF_10	60	78.6	89.9	78	52.5	91	77	13.4	72.5	ID	69.6	61.2	62.3	77.6	53.6	92.9	59	57.4	75.3	15.1	31.8	79.8	15.5	14
PPAF_11	40.9	88.2	62.8	86.4	72.3	63.7	86.6	12.4	92.8	69.6	ID	85.5	86.9	87.4	73.3	71.5	80.3	79.4	50.9	13.8	34.3	89.8	14.3	12.9
PPAF_12	35.7	79.7	54.7	77.9	68.5	55.3	78.3	12.9	84	61.2	85.5	ID	98.2	78.9	69.5	63.2	78.5	78.3	43	14.7	35.1	81.1	14.8	13.4
PPAF_13	36.1	81	55.7	79.2	69.4	56.4	79.6	13.1	85.5	62.3	86.9	98.2	ID	80.2	70.4	64.4	80	79.8	43.7	14.9	35.5	82.4	15	13.6
PPAF_14	46.9	95.8	70.8	93.9	66.3	71.7	94.3	11.8	90.3	77.6	87.4	78.9	80.2	ID	67.4	79.4	76.9	75.3	59.2	13.2	31.6	97.4	13.6	12.3
PPAF_15	36.2	68.7	47.8	66.4	96.5	48.3	67.7	13.8	71.8	53.6	73.3	69.5	70.4	67.4	ID	56	62.5	63.5	39.9	15.8	39.3	69.1	15.8	14.3
PPAF_16	57	83.1	87.4	79.8	54.8	86.3	81.5	12.9	74.5	92.9	71.5	63.2	64.4	79.4	56	ID	61.2	59.6	71.6	14.5	33.2	81.6	14.9	13.4
PPAF_17	27.9	77.9	52.5	76	61.5	53	76.3	10.1	79.6	59	80.3	78.5	80	76.9	62.5	61.2	ID	97.6	40.3	12.1	31.4	79.1	12.2	10.6
PPAF_18	26.7	76.3	50.9	74.4	62.5	51.4	74.7	10.3	78.8	57.4	79.4	78.3	79.8	75.3	63.5	59.6	97.6	ID	38.7	12.3	32	77.5	12.4	10.8
PPAF_19	79.6	60.6	81.9	59.7	38.7	82.7	59	13.6	53.8	75.3	50.9	43	43.7	59.2	39.9	71.6	40.3	38.7	ID	15.5	26.9	61.1	15.9	14.2
PPAF_20	14.7	13.3	16.3	13.2	15.5	16.4	12.9	58.9	13.8	15.1	13.8	14.7	14.9	13.2	15.8	14.5	12.1	12.3	15.5	ID	18.6	13.4	68.2	61.1
PPAF_21	27.2	32.9	30.1	31.8	39.5	30.1	32.7	15.9	33.9	31.8	34.3	35.1	35.5	31.6	39.3	33.2	31.4	32	26.9	18.6	ID	32.9	18.5	16.5
PPAF_22	48.7	98.3	72.9	96.3	68.2	73.8	96.7	12	92.7	79.8	89.8	81.1	82.4	97.4	69.1	81.6	79.1	77.5	61.1	13.4	32.9	ID	13.8	12.5
PPAF_23	16.1	13.8	16.7	13.7	15.7	16.8	13.8	85.8	14.1	15.5	14.3	14.8	15	13.6	15.8	14.9	12.2	12.4	15.9	68.2	18.5	13.8	ID	89.6
PPAF_24	14.2	12.4	15.1	12.4	14.2	15.2	12.4	95.7	12.7	14	12.9	13.4	13.6	12.3	14.3	13.4	10.6	10.8	14.2	61.1	16.5	12.5	89.6	ID
Identity (%) of the deduced aa sequences of serine proteinase (SP) identified in this study and their orthologs registered in NCBI database
Sequences	SP_1	SP_2	SP_3	SP_4	SP_5	SP_6	SP_7	SP_8	SP_9	SP_10	SP_11	SP_12	SP_13	SP_14	SP_15	SP_16	SP_17	SP_18	SP_19	SP_20	SP_21
SP_1	ID	19.8	11.1	39	23.2	10.9	12.6	11.8	21	11.6	12	11.6	10.1	9.9	11.5	11.2	10.9	10.1	12	9.6	7.7
SP_2	19.8	ID	52	20.2	23.8	50.8	40.6	55.9	20.4	51.1	54.2	52.6	53.4	51.6	51.1	47.6	45.7	44.7	41.3	38.7	33.8
SP_3	11.1	52	ID	9.6	11.2	95	38.9	73.7	10.3	51.3	71.1	70.9	42.6	69.2	69.2	42.6	42.6	61.5	48	53.6	35.9
SP_4	39	20.2	9.6	ID	22.1	9.1	11.3	10.8	20.6	11.7	10.8	10.6	8.7	9.7	10.5	10.5	10.4	9.3	9.9	8.8	7.1
SP_5	23.2	23.8	11.2	22.1	ID	11	11.7	11.2	41.6	10.5	11.2	10.8	10.1	10	10.1	10.9	10.3	9.4	9.5	8.2	7.5
SP_6	10.9	50.8	95	9.1	11	ID	38.7	70.9	10.3	51	68.2	68	42.3	66.3	66.3	42.1	42.1	58.6	49.1	50.7	36.7
SP_7	12.6	40.6	38.9	11.3	11.7	38.7	ID	42.6	11.4	46.2	42.1	39.2	38.5	37.8	38	39.7	40.5	30.8	47.1	25.7	34.8
SP_8	11.8	55.9	73.7	10.8	11.2	70.9	42.6	ID	11.2	63.6	95.6	94.6	42.9	94.2	92.7	45.4	45.1	83.8	59.5	73.2	44
SP_9	21	20.4	10.3	20.6	41.6	10.3	11.4	11.2	ID	11.1	10.8	10.3	10.1	9.7	9.6	9.4	9.3	8.7	9.9	8.7	8.5
SP_10	11.6	51.1	51.3	11.7	10.5	51	46.2	63.6	11.1	ID	63.3	58.3	46	57.8	56.3	44.4	45.2	47.4	69.3	36.8	52
SP_11	12	54.2	71.1	10.8	11.2	68.2	42.1	95.6	10.8	63.3	ID	90.3	42.7	89.8	88.4	44.9	44.7	79.5	60.8	68.9	45
SP_12	11.6	52.6	70.9	10.6	10.8	68	39.2	94.6	10.3	58.3	90.3	ID	39.6	88.9	96	42.3	42	86.7	54.2	75.8	39
SP_13	10.1	53.4	42.6	8.7	10.1	42.3	38.5	42.9	10.1	46	42.7	39.6	ID	38.7	38	41.8	41.8	30.5	44	24.8	33.2
SP_14	9.9	51.6	69.2	9.7	10	66.3	37.8	94.2	9.7	57.8	89.8	88.9	38.7	ID	86.9	40.9	40.6	78	53.7	67.4	43.9
SP_15	11.5	51.1	69.2	10.5	10.1	66.3	38	92.7	9.6	56.3	88.4	96	38	86.9	ID	40.6	40.3	89.9	52.2	78.5	37.1
SP_16	11.2	47.6	42.6	10.5	10.9	42.1	39.7	45.4	9.4	44.4	44.9	42.3	41.8	40.9	40.6	ID	93.7	33.7	41.3	26.7	30.5
SP_17	10.9	45.7	42.6	10.4	10.3	42.1	40.5	45.1	9.3	45.2	44.7	42	41.8	40.6	40.3	93.7	ID	33.4	42.2	26.4	31.1
SP_18	10.1	44.7	61.5	9.3	9.4	58.6	30.8	83.8	8.7	47.4	79.5	86.7	30.5	78	89.9	33.7	33.4	ID	43.3	85.2	28.1
SP_19	12	41.3	48	9.9	9.5	49.1	47.1	59.5	9.9	69.3	60.8	54.2	44	53.7	52.2	41.3	42.2	43.3	ID	32.7	78.7
SP_20	9.6	38.7	53.6	8.8	8.2	50.7	25.7	73.2	8.7	36.8	68.9	75.8	24.8	67.4	78.5	26.7	26.4	85.2	32.7	ID	17.5
SP_21	7.7	33.8	35.9	7.1	7.5	36.7	34.8	44	8.5	52	45	39	33.2	43.9	37.1	30.5	31.1	28.1	78.7	17.5	ID
Identity (%) of the deduced aa sequences of alpha-2-macroglobulin (α2-M) identified in this study and their orthologs registered in NCBI database
Sequences	α2-M_1	α2-M_2	α2-M_3	α2-M_4	α2-M_5
α2-M_1	ID	95.6	95.7	95.5	88.7
α2-M_2	95.6	ID	95.9	96.2	93.1
α2-M_3	95.7	95.9	ID	96.5	89
α2-M_4	95.5	96.2	96.5	ID	89.3
α2-M_5	88.7	93.1	89	89.3	ID
Identity (%) of the deduced aa sequences of Copper / zinc superoxide dismutase (Cu / ZnSOD) identified in this study and their orthologs registered in NCBI database
Sequences	Cu / ZnSOD_1	Cu / ZnSOD_2	Cu / ZnSOD_3	Cu / ZnSOD_4	Cu / ZnSOD_5	Cu / ZnSOD_6	Cu / ZnSOD_7	Cu / ZnSOD_8	Cu / ZnSOD_9	Cu / ZnSOD_10	Cu / ZnSOD_11	Cu / ZnSOD_12
Cu / ZnSOD_1	ID	12.2	12.5	12.1	16.6	15.9	34.7	31.7	36.4	35.5	3.4	34.6
Cu / ZnSOD_2	12.2	ID	97.5	97.5	34.4	34	13.3	12.2	12.3	12.3	6.7	11.8
Cu / ZnSOD_3	12.5	97.5	ID	95.1	34.6	34.3	13.7	12.5	12.6	12.6	6.5	12.1
Cu / ZnSOD_4	12.1	97.5	95.1	ID	34.4	34.8	13.3	12.1	12.5	12.5	6.6	11.9
Cu / ZnSOD_5	16.6	34.4	34.6	34.4	ID	97.2	17.7	16.2	16.8	16.5	5.3	15.7
Cu / ZnSOD_6	15.9	34	34.3	34.8	97.2	ID	17.4	15.9	16.8	16.5	5.2	15.7
Cu / ZnSOD_7	34.7	13.3	13.7	13.3	17.7	17.4	ID	90.6	33	32.7	3.1	32.8
Cu / ZnSOD_8	31.7	12.2	12.5	12.1	16.2	15.9	90.6	ID	30.2	29.9	3	29.9
Cu / ZnSOD_9	36.4	12.3	12.6	12.5	16.8	16.8	33	30.2	ID	92.7	3	84
Cu / ZnSOD_10	35.5	12.3	12.6	12.5	16.5	16.5	32.7	29.9	92.7	ID	3	90.6
Cu / ZnSOD_11	3.4	6.7	6.5	6.6	5.3	5.2	3.1	3	3	3	ID	2.7
Cu / ZnSOD_12	34.6	11.8	12.1	11.9	15.7	15.7	32.8	29.9	84	90.6	2.7	ID
Identity (%) of the deduced aa sequences of cytosolic manganese superoxide dismutase (CytMnSOD) identified in this study and their orthologs registered in NCBI database
Sequences	CytMnSOD_1	CytMnSOD_2
CytMnSOD_1	ID	82.1
CytMnSOD_2	82.1	ID
Identity (%) of the deduced aa sequences of catalase (CAT) identified in this study and their orthologs registered in NCBI database
Sequences	CAT_1	CAT_2	CAT_3
CAT_1	ID	89.1	87
CAT_2	89.1	ID	93.6
CAT_3	87	93.6	ID
Identity (%) of the deduced aa sequences of glutathione peroxidase (Gpx) identified in this study and their orthologs registered in NCBI database
Sequences	Gpx_1	Gpx_2	Gpx_3
Gpx_1	ID	17.2	16.2
Gpx_2	17.2	ID	29.3
Gpx_3	16.2	29.3	ID
Identity (%) of the deduced aa sequences of glutathione-S-transferase (GST) identified in this study and their orthologs registered in NCBI database
Sequences	GST_1	GST_2	GST_3	GST_4	GST_5	GST_6	GST_7	GST_8	GST_9	GST_10	GST_11	GST_12	GST_13	GST_14	GST_15
GST_1	ID	12.4	6.5	7	18.1	11.1	19.1	12.2	12.2	10.9	14.1	51.3	7.8	10.9	12.7
GST_2	12.4	ID	9.4	4.8	77.5	10.5	24.1	9.4	9.4	10.3	10.1	13.3	6.2	10.3	9.7
GST_3	6.5	9.4	ID	8.1	7.6	65.6	6.3	15.5	15.5	69.4	18.5	9	4.8	69.4	10.6
GST_4	7	4.8	8.1	ID	5.8	10.4	6.8	5.2	5.2	11	7.4	8.9	7.3	11	5.5
GST_5	18.1	77.5	7.6	5.8	ID	11.3	32	10.3	10.3	11.2	11.4	18.8	7	11.2	11.1
GST_6	11.1	10.5	65.6	10.4	11.3	ID	10.9	28.2	28.2	95.8	32.2	14.4	7.7	96.2	18.1
GST_7	19.1	24.1	6.3	6.8	32	10.9	ID	13	13	10.7	12.3	18.1	9.6	10.7	11.3
GST_8	12.2	9.4	15.5	5.2	10.3	28.2	13	ID	99.5	27.8	39.8	14.4	7.1	27.8	24.1
GST_9	12.2	9.4	15.5	5.2	10.3	28.2	13	99.5	ID	27.8	40.2	13.9	7.1	27.8	24.1
GST_10	10.9	10.3	69.4	11	11.2	95.8	10.7	27.8	27.8	ID	31.6	14.1	7.2	99.5	17.8
GST_11	14.1	10.1	18.5	7.4	11.4	32.2	12.3	39.8	40.2	31.6	ID	12.8	3.7	31.6	18.5
GST_12	51.3	13.3	9	8.9	18.8	14.4	18.1	14.4	13.9	14.1	12.8	ID	7.8	14.1	11.1
GST_13	7.8	6.2	4.8	7.3	7	7.7	9.6	7.1	7.1	7.2	3.7	7.8	ID	7.6	4.1
GST_14	10.9	10.3	69.4	11	11.2	96.2	10.7	27.8	27.8	99.5	31.6	14.1	7.6	ID	17.8
GST_15	12.7	9.7	10.6	5.5	11.1	18.1	11.3	24.1	24.1	17.8	18.5	11.1	4.1	17.8	ID
Identity (%) of the deduced aa sequences of thioredoxin (Trx) identified in this study and their orthologs registered in NCBI database
Sequences	Trx_1	Trx_2	Trx_3
Trx_1	ID	39.3	21.3
Trx_2	39.3	ID	12.5
Trx_3	21.3	12.5	ID
The transcript IDs of the sequences used in the homology comparisons are as follows
Sequences	transcript IDs		Sequences	transcript IDs
CTL_1	transcript_transcript/11522_Pt_Mix_transcript11522/f10p0/2555		Spz_1	transcript_transcript/19331_Pt_Mix_transcript19331/f3p0/1962
CTL_2	transcript_transcript/14121_Pt_Mix_transcript14121/f2p0/2310		Spz_2	transcript_transcript/19430_Pt_Mix_transcript19430/f2p0/1941
CTL_3	transcript_transcript/18432_Pt_Mix_transcript18432/f2p0/2007		Spz_3	transcript_transcript/19587_Pt_Mix_transcript19587/f36p0/1919
CTL_4	transcript_transcript/21663_Pt_Mix_transcript21663/f9p0/1777		Spz_4	transcript_transcript/22268_Pt_Mix_transcript22268/f2p0/1752
CTL_5	transcript_transcript/21750_Pt_Mix_transcript21750/f2p0/1786		Spz_5	transcript_transcript/22874_Pt_Mix_transcript22874/f2p0/1726
CTL_6	transcript_transcript/23436_Pt_Mix_transcript23436/f2p0/1667		Spz_6	transcript_transcript/26209_Pt_Mix_transcript26209/f2p0/1610
CTL_7	transcript_transcript/26283_Pt_Mix_transcript26283/f11p0/1496		Spz_7	transcript_transcript/29178_Pt_Mix_transcript29178/f2p0/1315
CTL_8	transcript_transcript/26430_Pt_Mix_transcript26430/f2p0/1493		Spz_8	transcript_transcript/32420_Pt_Mix_transcript32420/f7p0/1039
CTL_9	transcript_transcript/29393_Pt_Mix_transcript29393/f5p0/1274		ALF_1	transcript_transcript/20067_Pt_Mix_transcript20067/f3p0/1897
CTL_10	transcript_transcript/29780_Pt_Mix_transcript29780/f5p0/1232		ALF_2	transcript_transcript/21439_Pt_Mix_transcript21439/f3p0/1809
CTL_11	transcript_transcript/29808_Pt_Mix_transcript29808/f46p0/1184		ALF_3	transcript_transcript/30671_Pt_Mix_transcript30671/f4p0/1177
CTL_12	transcript_transcript/30605_Pt_Mix_transcript30605/f10p0/1127		ALF_4	transcript_transcript/31938_Pt_Mix_transcript31938/f3p0/1033
CTL_13	transcript_transcript/31983_Pt_Mix_transcript31983/f5p0/1065		ALF_5	transcript_transcript/35525_Pt_Mix_transcript35525/f2p0/756
CTL_14	transcript_transcript/34264_Pt_Mix_transcript34264/f2p0/871		ALF_6	transcript_transcript/35689_Pt_Mix_transcript35689/f2476p0/580
CTL_15	transcript_transcript/33261_Pt_Mix_transcript33261/f6p0/926		ALF_7	transcript_transcript/35792_Pt_Mix_transcript35792/f2p0/720
CTL_16	transcript_transcript/34078_Pt_Mix_transcript34078/f8p0/883		hyastatin_1	transcript_transcript/24866_Pt_Mix_transcript24866/f982p0/1465
CTL_17	transcript_transcript/35456_Pt_Mix_transcript35456/f13p0/724		hyastatin_2	transcript_transcript/27530_Pt_Mix_transcript27530/f2p0/1425
CTL_18	transcript_transcript/35714_Pt_Mix_transcript35714/f33p0/682		hyastatin_3	transcript_transcript/28185_Pt_Mix_transcript28185/f79p0/1336
CTL_19	transcript_transcript/35852_Pt_Mix_transcript35852/f17p0/627		hyastatin_4	transcript_transcript/32833_Pt_Mix_transcript32833/f2p0/1016
CTL_20	transcript_transcript/36166_Pt_Mix_transcript36166/f25p0/675		hyastatin_5	transcript_transcript/33272_Pt_Mix_transcript33272/f3p0/963
CTL_21	transcript_transcript/36378_Pt_Mix_transcript36378/f2p0/669		hyastatin_6	transcript_transcript/33457_Pt_Mix_transcript33457/f2p0/932
CTL_22	transcript_transcript/37789_Pt_Mix_transcript37789/f10p0/527		hyastatin_7	transcript_transcript/33937_Pt_Mix_transcript33937/f2p0/927
CTL_23	transcript_transcript/30028_Pt_Mix_transcript30028/f3p0/1231		hyastatin_8	transcript_transcript/34254_Pt_Mix_transcript34254/f2p0/859
CTL_24	transcript_transcript/32380_Pt_Mix_transcript32380/f5p0/1028		hyastatin_9	transcript_transcript/34327_Pt_Mix_transcript34327/f14p0/821
CTL_25	transcript_transcript/11664_Pt_Mix_transcript11664/f2p0/2558		hyastatin_10	transcript_transcript/34772_Pt_Mix_transcript34772/f29p0/777
galectin_1	transcript_transcript/32246_Pt_Mix_transcript32246/f7p0/1020		hyastatin_11	transcript_transcript/35306_Pt_Mix_transcript35306/f8p0/745
galectin_2	transcript_transcript/30784_Pt_Mix_transcript30784/f3p0/1170		hyastatin_12	transcript_transcript/36207_Pt_Mix_transcript36207/f4p0/683
TLR_1	transcript_transcript/1834_Pt_Mix_transcript1834/f4p0/4383		hyastatin_13	transcript_transcript/36611_Pt_Mix_transcript36611/f6p0/623
TLR_2	transcript_transcript/3140_Pt_Mix_transcript3140/f2p0/3854		hyastatin_14	transcript_transcript/37576_Pt_Mix_transcript37576/f4p0/529
TLR_3	transcript_transcript/3576_Pt_Mix_transcript3576/f35p0/3715		Crustin_1	transcript_transcript/19818_Pt_Mix_transcript19818/f3p0/1926
TLR_4	transcript_transcript/4908_Pt_Mix_transcript4908/f3p0/3431		Crustin_2	transcript_transcript/22671_Pt_Mix_transcript22671/f5p0/1720
SRB_1	transcript_transcript/12177_Pt_Mix_transcript12177/f2p0/2526		Crustin_3	transcript_transcript/27210_Pt_Mix_transcript27210/f9p0/1421
SRB_2	transcript_transcript/15196_Pt_Mix_transcript15196/f2p0/2254		Crustin_4	transcript_transcript/28909_Pt_Mix_transcript28909/f21p0/1307
SRB_3	transcript_transcript/7832_Pt_Mix_transcript7832/f4p0/2974		Crustin_5	transcript_transcript/28979_Pt_Mix_transcript28979/f44p0/1287
Cu / ZnSOD_1	transcript_transcript/12188_Pt_Mix_transcript12188/f4p0/2506		Crustin_6	transcript_transcript/35324_Pt_Mix_transcript35324/f3p0/766
Cu / ZnSOD_2	transcript_transcript/18611_Pt_Mix_transcript18611/f13p0/1948		Crustin_7	transcript_transcript/35396_Pt_Mix_transcript35396/f6p0/746
Cu / ZnSOD_3	transcript_transcript/19443_Pt_Mix_transcript19443/f50p0/1891		Crustin_8	transcript_transcript/36826_Pt_Mix_transcript36826/f2p0/646
Cu / ZnSOD_4	transcript_transcript/19513_Pt_Mix_transcript19513/f20p0/1889		Crustin_9	transcript_transcript/36834_Pt_Mix_transcript36834/f21p0/608
Cu / ZnSOD_5	transcript_transcript/20733_Pt_Mix_transcript20733/f12p0/1783		Crustin_10	transcript_transcript/37084_Pt_Mix_transcript37084/f5p0/593
Cu / ZnSOD_6	transcript_transcript/21834_Pt_Mix_transcript21834/f6p0/1718		Crustin_11	transcript_transcript/37703_Pt_Mix_transcript37703/f15p0/516
Cu / ZnSOD_7	transcript_transcript/26748_Pt_Mix_transcript26748/f184p0/1401		Crustin_12	transcript_transcript/38303_Pt_Mix_transcript38303/f7p0/477
Cu / ZnSOD_8	transcript_transcript/27856_Pt_Mix_transcript27856/f8p0/1363		PPAF_1	transcript_transcript/12284_Pt_Mix_transcript12284/f3p0/2372
Cu / ZnSOD_9	transcript_transcript/32942_Pt_Mix_transcript32942/f13p0/974		PPAF_2	transcript_transcript/12712_Pt_Mix_transcript12712/f7p0/2329
Cu / ZnSOD_10	transcript_transcript/33404_Pt_Mix_transcript33404/f52p0/914		PPAF_3	transcript_transcript/13274_Pt_Mix_transcript13274/f5p0/2404
Cu / ZnSOD_11	transcript_transcript/3437_Pt_Mix_transcript3437/f2p0/3765		PPAF_4	transcript_transcript/13609_Pt_Mix_transcript13609/f2p0/2396
Cu / ZnSOD_12	transcript_transcript/34458_Pt_Mix_transcript34458/f75p0/845		PPAF_5	transcript_transcript/13869_Pt_Mix_transcript13869/f27p0/2345
CytMnSOD_1	transcript_transcript/24601_Pt_Mix_transcript24601/f2p0/1603		PPAF_6	transcript_transcript/13889_Pt_Mix_transcript13889/f13p0/2326
CytMnSOD_2	transcript_transcript/29482_Pt_Mix_transcript29482/f11p0/1271		PPAF_7	transcript_transcript/14674_Pt_Mix_transcript14674/f3p0/2296
CAT_1	transcript_transcript/4284_Pt_Mix_transcript4284/f4p0/3568		PPAF_8	transcript_transcript/15402_Pt_Mix_transcript15402/f2p0/2289
CAT_2	transcript_transcript/7018_Pt_Mix_transcript7018/f2p0/3092		PPAF_9	transcript_transcript/15460_Pt_Mix_transcript15460/f25p0/2178
CAT_3	transcript_transcript/8029_Pt_Mix_transcript8029/f2p0/2965		PPAF_10	transcript_transcript/16405_Pt_Mix_transcript16405/f2p0/2167
Gpx_1	transcript_transcript/19651_Pt_Mix_transcript19651/f2p0/1955		PPAF_11	transcript_transcript/16534_Pt_Mix_transcript16534/f13p0/2150
Gpx_2	transcript_transcript/26824_Pt_Mix_transcript26824/f2p0/1448		PPAF_12	transcript_transcript/17017_Pt_Mix_transcript17017/f11p0/2113
Gpx_3	transcript_transcript/32938_Pt_Mix_transcript32938/f157p0/917		PPAF_13	transcript_transcript/17309_Pt_Mix_transcript17309/f6p0/2087
GST_1	transcript_transcript/19628_Pt_Mix_transcript19628/f6p0/1896		PPAF_14	transcript_transcript/17417_Pt_Mix_transcript17417/f2p0/2094
GST_2	transcript_transcript/2154_Pt_Mix_transcript2154/f2p0/4027		PPAF_15	transcript_transcript/17579_Pt_Mix_transcript17579/f6p0/2080
GST_3	transcript_transcript/21822_Pt_Mix_transcript21822/f3p0/1790		PPAF_16	transcript_transcript/18141_Pt_Mix_transcript18141/f3p0/2041
GST_4	transcript_transcript/22079_Pt_Mix_transcript22079/f4p0/1758		PPAF_17	transcript_transcript/18866_Pt_Mix_transcript18866/f8p0/1889
GST_5	transcript_transcript/2234_Pt_Mix_transcript2234/f6p0/4172		PPAF_18	transcript_transcript/20658_Pt_Mix_transcript20658/f8p0/1860
GST_6	transcript_transcript/22683_Pt_Mix_transcript22683/f2p0/1714		PPAF_19	transcript_transcript/23871_Pt_Mix_transcript23871/f2p0/1639
GST_7	transcript_transcript/24745_Pt_Mix_transcript24745/f2p0/1590		PPAF_20	transcript_transcript/26660_Pt_Mix_transcript26660/f10p0/1457
GST_8	transcript_transcript/27235_Pt_Mix_transcript27235/f5p0/1356		PPAF_21	transcript_transcript/26912_Pt_Mix_transcript26912/f6p0/1445
GST_9	transcript_transcript/28810_Pt_Mix_transcript28810/f7p0/1259		PPAF_22	transcript_transcript/6164_Pt_Mix_transcript6164/f2p0/3211
GST_10	transcript_transcript/29982_Pt_Mix_transcript29982/f2p0/1240		PPAF_23	transcript_transcript/6925_Pt_Mix_transcript6925/f37p0/3042
GST_11	transcript_transcript/32846_Pt_Mix_transcript32846/f18p0/959		PPAF_24	transcript_transcript/8208_Pt_Mix_transcript8208/f3p0/2934
GST_12	transcript_transcript/32963_Pt_Mix_transcript32963/f4p0/981		SP_1	transcript_transcript/18687_Pt_Mix_transcript18687/f2p0/2042
GST_13	transcript_transcript/33102_Pt_Mix_transcript33102/f2p0/971		SP_2	transcript_transcript/22205_Pt_Mix_transcript22205/f4p0/1750
GST_14	transcript_transcript/3324_Pt_Mix_transcript3324/f4p0/3790		SP_3	transcript_transcript/23467_Pt_Mix_transcript23467/f73p0/1655
GST_15	transcript_transcript/34265_Pt_Mix_transcript34265/f3p0/870		SP_4	transcript_transcript/23931_Pt_Mix_transcript23931/f2p0/1639
Trx_1	transcript_transcript/22646_Pt_Mix_transcript22646/f41p0/1649		SP_5	transcript_transcript/24153_Pt_Mix_transcript24153/f4p0/1622
Trx_2	transcript_transcript/26350_Pt_Mix_transcript26350/f7p0/1479		SP_6	transcript_transcript/24556_Pt_Mix_transcript24556/f27p0/1599
Trx_3	transcript_transcript/30081_Pt_Mix_transcript30081/f69p0/1146		SP_7	transcript_transcript/24684_Pt_Mix_transcript24684/f7p0/1591
HSP40_1	transcript_transcript/20595_Pt_Mix_transcript20595/f22p0/1779		SP_8	transcript_transcript/25451_Pt_Mix_transcript25451/f2p0/1451
HSP40_2	transcript_transcript/3641_Pt_Mix_transcript3641/f14p0/3701		SP_9	transcript_transcript/26763_Pt_Mix_transcript26763/f88p0/1364
HSP60_1	transcript_transcript/9745_Pt_Mix_transcript9745/f4p0/2746		SP_10	transcript_transcript/27827_Pt_Mix_transcript27827/f5p0/1391
HSP60_2	transcript_transcript/9817_Pt_Mix_transcript9817/f4p0/2723		SP_11	transcript_transcript/27949_Pt_Mix_transcript27949/f4p0/1379
HSP70_1	transcript_transcript/12237_Pt_Mix_transcript12237/f59p0/2463		SP_12	transcript_transcript/27983_Pt_Mix_transcript27983/f3p0/1386
HSP70_2	transcript_transcript/12947_Pt_Mix_transcript12947/f2p0/2448		SP_13	transcript_transcript/28327_Pt_Mix_transcript28327/f5p0/1326
HSP70_3	transcript_transcript/14389_Pt_Mix_transcript14389/f5p0/2319		SP_14	transcript_transcript/28474_Pt_Mix_transcript28474/f4p0/1360
HSP70_4	transcript_transcript/15607_Pt_Mix_transcript15607/f3p0/2226		SP_15	transcript_transcript/28483_Pt_Mix_transcript28483/f3p0/1345
HSP70_5	transcript_transcript/16659_Pt_Mix_transcript16659/f4p0/2135		SP_16	transcript_transcript/28952_Pt_Mix_transcript28952/f8p0/1289
HSP70_6	transcript_transcript/17243_Pt_Mix_transcript17243/f3p0/2121		SP_17	transcript_transcript/28981_Pt_Mix_transcript28981/f4p0/1312
HSP90_1	transcript_transcript/7098_Pt_Mix_transcript7098/f56p0/3046		SP_18	transcript_transcript/30029_Pt_Mix_transcript30029/f6p0/1228
HSP90_2	transcript_transcript/9552_Pt_Mix_transcript9552/f318p0/2655		SP_19	transcript_transcript/30263_Pt_Mix_transcript30263/f14p0/1186
α2-M_1	transcript_transcript/346_Pt_Mix_transcript346/f2p0/5853		SP_20	transcript_transcript/30414_Pt_Mix_transcript30414/f2p0/1206
α2-M_2	transcript_transcript/348_Pt_Mix_transcript348/f26p0/5826		SP_21	transcript_transcript/31465_Pt_Mix_transcript31465/f2p0/1129
α2-M_3	transcript_transcript/363_Pt_Mix_transcript363/f55p0/5800
α2-M_4	transcript_transcript/366_Pt_Mix_transcript366/f16p0/5783
α2-M_5	transcript_transcript/490_Pt_Mix_transcript490/f2p0/5596
